# Supplementary material for: Phenotypic and genomic characteristics of clinical IMP-producing Klebsiella spp. Isolates in China
Source: Commun Med (Lond). 2024 Feb 21;4:25. doi: 10.1038/s43856-024-00439-5 (PMC10881498; doi:10.1038/s43856-024-00439-5)
Supplement: Supplementary file 2 — Supplementary Data 1 [file 43856_2024_439_MOESM2_ESM.xlsx]

## Sheet: species-ST-MIC
Strain	species	Bla_Carb	ST	IPM	MEM	ETP	CMZ	CAZ	CTX	TZP	SCF	CAV	FEP	PB	TGC	CIP	AK	ATM
P407-1	Klebsiella variicola	IMP-4	ST6239	2	2	≤2	>128	>128	64	≤8/4	64/32	>64/4	16	≤0.5	≤0.25	≤1	≤4	128
R110	Klebsiella quasipneumoniae subsp. quasipneumoniae	IMP-4	ST571	2	4	≤2	>128	128	64	64/4	128/64	64/4	16	≤0.5	1	≤1	≤4	128
R125	Klebsiella pneumoniae	IMP-4	ST1779	4	8	4	128	64	64	≤8/4	64/32	>64/4	16	≤0.5	0.5	≤1	≤4	≤4
R203-3	Klebsiella pneumoniae	IMP-4	ST1779	4	16	4	>128	>128	>128	32/4	256/128	>64/4	>64	≤0.5	≤0.25	4	≤4	8
R206-1	Klebsiella pneumoniae	IMP-4	ST1779	4	4	4	>128	>128	>128	≤8/4	128/64	>64/4	>64	≤0.5	≤0.25	2	8	32
R211-1	Klebsiella pneumoniae	IMP-4	ST1779	2	8	≤2	>128	128	>128	16/4	128/64	>64/4	>64	≤0.5	≤0.25	2	≤4	128
R215-1	Klebsiella pneumoniae	IMP-38	ST307	≤1	8	8	128	32	>128	≤8/4	64/32	32/4	>64	≤0.5	0.5	≤1	≤4	32
R215-3	Klebsiella pneumoniae	IMP-4	ST1779	4	8	4	>128	>128	>128	16/4	128/64	>64/4	>64	≤0.5	≤0.25	2	≤4	128
R228	Klebsiella pneumoniae	IMP-38	ST307	≤1	8	8	128	32	>128	≤8/4	64/32	32/4	>64	≤0.5	≤0.25	≤1	≤4	32
S126	Klebsiella pneumoniae	IMP-4	ST405	2	8	4	>128	>128	>128	32/4	128/64	>64/4	>64	2	1	8	≤4	>128
S207	Klebsiella pneumoniae	IMP-4	ST1779	4	8	≤2	>128	128	>128	16/4	128/64	>64/4	64	1	≤0.25	2	≤4	≤4
S208-1	Klebsiella pneumoniae	IMP-4	ST1779	2	4	4	128	64	64	≤8/4	64/32	>64/4	16	1	0.5	≤1	≤4	≤4
S208-2	Klebsiella pneumoniae	IMP-4	ST1779	2	8	4	>128	>128	>128	≤8/4	128/64	>64/4	64	≤0.5	≤0.25	2	≤4	16
S210-2	Klebsiella pneumoniae	IMP-38	ST307	≤1	8	4	>128	32	>128	≤8/4	64/32	32/4	64	1	≤0.25	≤1	≤4	32
S211-2-1	Klebsiella pneumoniae	IMP-38	ST307	≤1	16	8	>128	32	>128	≤8/4	64/32	32/4	>64	1	≤0.25	≤1	≤4	32
S213	Klebsiella pneumoniae	IMP-38	ST307	≤1	16	8	>128	32	>128	≤8/4	64/32	32/4	>64	≤0.5	≤0.25	≤1	≤4	32
S214-1	Klebsiella pneumoniae	IMP-38	ST307	≤1	16	4	128	32	>128	≤8/4	64/32	32/4	>64	≤0.5	≤0.25	≤1	≤4	32
S218-1	Klebsiella pneumoniae	IMP-38	ST307	≤1	16	8	128	32	>128	≤8/4	128/64	64/4	>64	≤0.5	0.5	≤1	≤4	32
S218-2	Klebsiella pneumoniae	IMP-4	ST1779	≤1	8	≤2	>128	>128	>128	16/4	128/64	>64/4	>64	≤0.5	≤0.25	2	≤4	128
S221-1	Klebsiella pneumoniae	IMP-38	ST307	≤1	16	4	128	32	>128	≤8/4	64/32	32/4	>64	≤0.5	≤0.25	≤1	≤4	32
S224-1	Klebsiella pneumoniae	IMP-38	ST307	≤1	16	8	128	32	>128	≤8/4	64/32	32/4	>64	≤0.5	≤0.25	≤1	≤4	64
S225-3	Klebsiella pneumoniae	IMP-38	ST307	≤1	16	8	>128	32	>128	≤8/4	128/64	64/4	>64	≤0.5	≤0.25	≤1	≤4	64
S226-1	Klebsiella pneumoniae	IMP-38	ST307	≤1	16	4	>128	32	>128	≤8/4	64/32	32/4	>64	≤0.5	≤0.25	≤1	≤4	32
S232-2-1	Klebsiella pneumoniae	IMP-4	ST1779	4	8	4	>128	128	128	≤8/4	64/32	>64/4	16	≤0.5	0.5	≤1	≤4	≤4
S233-2	Klebsiella pneumoniae	IMP-38	ST307	≤1	16	8	128	32	>128	≤8/4	64/32	32/4	>64	≤0.5	≤0.25	≤1	≤4	32
2028	Klebsiella quasipneumoniae subsp. quasipneumoniae	IMP-4	ST3859	4	8	8	>128	>128	64	16/4	64/32	>64/4	32	≤0.5	1	≤1	≤4	≤4
20R25	Klebsiella variicola subsp. variicola	IMP-1	ST3125	2	4	4	128	128	64	≤8/4	64/32	16/4	16	≤0.5	2	≤1	≤4	≤4
GD1738-1	Klebsiella pneumoniae	IMP-4	ST20	4	8	8	>128	>128	128	128/4	256/128	32/4	64	≤0.5	0.5	≤1	≤4	≤4
GD1738-2	Klebsiella pneumoniae	IMP-4	ST20	8	8	32	>128	>128	128	256/4	256/128	64/4	>64	≤0.5	0.5	2	≤4	>128
GD1954-1	Klebsiella pneumoniae	NDM-1;IMP-4	ST20	8	16	16	>128	>128	128	256/4	>256/128	>64/4	32	1	0.5	≤1	8	>128
GD1954-2	Klebsiella pneumoniae	NDM-1;IMP-4	ST20	8	16	16	>128	>128	128	256/4	256/128	>64/4	32	2	0.5	≤1	≤4	>128
GD1967	Klebsiella pneumoniae	NDM-1;IMP-4	ST20	8	16	16	>128	>128	128	>256/4	>256/128	>64/4	64	≤0.5	0.5	≤1	≤4	>128
GD1972-1	Klebsiella variicola	IMP-4	ST6238	4	4	8	>128	>128	128	16/4	>256/128	>64/4	64	≤0.5	1	4	≤4	32
GD1978-1	Klebsiella pneumoniae	IMP-4	ST20	8	8	16	>128	>128	128	32/4	256/128	>64/4	64	≤0.5	1	≤1	≤4	≤4
GD1978-2	Klebsiella pneumoniae	IMP-4	ST20	8	8	16	>128	>128	128	16/4	256/128	>64/4	64	≤0.5	0.5	≤1	≤4	≤4
T226	Klebsiella variicola	IMP-4	ST741	2	8	8	>128	>128	>128	16/4	128/64	64/4	>64	≤0.5	1	≤1	≤4	≤4
T405	Klebsiella pneumoniae	IMP-4	ST29	≤1	4	4	>128	>128	128	>256/4	128/64	32/4	64	1	2	4	128	>128
TZ716-1	Klebsiella pneumoniae	IMP-4	ST1079	8	8	8	>128	>128	>128	256/4	>256/128	>64/4	>64	≤0.5	1	≤1	≤4	64
Z245	Klebsiella pneumoniae	NDM-1;IMP-4	ST490	8	16	8	>128	>128	128	>256/4	>256/128	>64/4	32	≤0.5	2	2	≤4	≤4
ZJ578	Klebsiella pneumoniae	KPC-2;IMP-8	ST1	>128	>128	>128	>128	>128	>128	>256/4	>256/128	>64/4	>64	≤0.5	1	>32	≤4	>128
K210026	Klebsiella pneumoniae	IMP-4;KPC-2	ST11	128	>128	>128	>128	>128	>128	>256/4	>256/128	4/4	>64	4	2	>32	>128	128
K210045	Klebsiella pneumoniae	IMP-4;KPC-2	ST11	64	128	>128	>128	>128	>128	>256/4	>256/128	8/4	>64	≤0.5	1	>32	>128	>128
K210387	Klebsiella pneumoniae	IMP-4	ST307	4	4	>128	>128	>128	>128	64/4	128/64	>64/4	32	≤0.5	0.5	>32	≤4	32
BJK25	Klebsiella pneumoniae	NDM-1;IMP-4	ST719	64	128	>128	>128	64	>128	>256/4	>256/128	≤0.5/4	>64	≤0.5	1	32	>128	>128
BJK30	Klebsiella variicola	IMP-4	ST357	4	4	4	>128	128	128	128/4	256/128	64/4	32	>8	1	≤1	≤4	≤4
CQ8	Klebsiella pneumoniae	IMP-4	ST876	4	4	4	>128	>128	>128	16/4	128/64	>64/4	32	≤0.5	0.5	≤1	≤4	32
HA2-7	Klebsiella pneumoniae	IMP-4	ST101	2	4	≤2	128	128	>128	≤8/4	256/128	8/4	32	≤0.5	0.5	≤1	≤4	16
HN-10	Klebsiella quasipneumoniae subsp. quasipneumoniae	IMP-4	ST1466	2	4	4	>128	>128	>128	16/4	>256/128	64/4	32	≤0.5	1	≤1	≤4	128
JXR172	Klebsiella variicola	IMP-4;NDM-1	ST1737	16	32	128	>128	8	16	>256/4	64/32	8/4	>64	≤0.5	2	>32	≤4	16
JXR69	Klebsiella quasipneumoniae subsp. similipneumoniae	IMP-4	ST1308	4	2	16	>128	>128	>128	>256/4	128/64	≤0.5/4	>64	≤0.5	1	>32	>128	>128
SX-6	Klebsiella pneumoniae	IMP-4	ST6240	4	4	4	>128	>128	>128	16/4	128/64	>64/4	32	≤0.5	0.5	≤1	≤4	≤4
WH11	Klebsiella pneumoniae	IMP-4;KPC	ST268	8	16	16	8	>128	64	256/4	64/32	≤0.5/4	8	≤0.5	1	32	>128	>128
WH1-1	Klebsiella pneumoniae	IMP-4	ST29	64	128	>128	>128	>128	>128	>256/4	256/128	≤0.5/4	>64	≤0.5	1	>32	>128	>128
WH13	Klebsiella pneumoniae	IMP-4	ST268	128	128	>128	>128	>128	>128	>256/4	>256/128	4/4	>64	≤0.5	1	>32	>128	>128
WH15	Klebsiella pneumoniae	IMP-4	ST268	64	128	>128	>128	>128	>128	>256/4	256/128	≤0.5/4	>64	≤0.5	1	>32	>128	>128
WH16	Klebsiella pneumoniae	IMP-4	ST268	128	128	>128	>128	64	>128	>256/4	>256/128	1/4	>64	≤0.5	2	>32	>128	>128
WH3	Klebsiella pneumoniae	IMP-4	ST29	128	>128	>128	>128	128	>128	>256/4	>256/128	2/4	>64	≤0.5	1	>32	>128	>128
WH7	Klebsiella pneumoniae	IMP-4	ST268	8	32	8	≤2	>128	32	>256/4	256/128	≤0.5/4	64	≤0.5	1	32	>128	>128
XJ-190	Klebsiella quasipneumoniae subsp. quasipneumoniae	IMP-4;NDM-1	ST668	16	32	32	>128	>128	>128	>256/4	>256/128	>64/4	>64	≤0.5	0.5	≤1	≤4	>128
1329	Klebsiella pneumoniae	IMP-4	ST15	4	8	16	>128	128	>128	≤8/4	64/32	>64/4	32	≤0.5	1	>32	≤4	8
08_949	Klebsiella pneumoniae	KPC-2;IMP-4	ST147	8	16	16	>128	>128	>128	>256/4	256/128	>64/4	64	0.5	≤0.25	8	≤4	>128
