# Supplementary material for: Phenotypic and genomic characteristics of clinical IMP-producing Klebsiella spp. Isolates in China
Source: Commun Med (Lond). 2024 Feb 21;4:25. doi: 10.1038/s43856-024-00439-5 (PMC10881498; doi:10.1038/s43856-024-00439-5)
Supplement: Supplementary file 3 — Supplementary Data 2 [file 43856_2024_439_MOESM3_ESM.xlsx]

## Sheet: genes
strain	genes
8_949	aac(6')-Ib-cr;aadA5;mphE;msrE;catB3;catII;arr-3;sul1;dfrA1;blaOXA-1;blaCTX-M-14;blaIMP-4;blaKPC-2;
1329	aac(6')-Ib-cr;aadA2;aadA16;aph3-Ia;strA;strB;qnrS1;floR;arr-3;sul1;sul2;tet(D);dfrA12;dfrA27;blaCTX-M-27;blaIMP-4;
228	blaIMP-4;
BJK25	aac(3)-IId;aadA5;sul1;dfrA1;blaTEM-15;blaIMP-4;blaNDM-1;
BJK3	aac(3)-IId;aadA2;armA;strA;strB;qnrA1;mphE;msrE;catII;sul1;tet(A);dfrA16;blaTEM-135;blaSHV-12;blaIMP-4;
CQ8	aac(6')-Ib4;strA;strB;catB3;sul1;tet(A);blaCTX-M-14;blaIMP-4;
GD1738-1	strA;strB;sul2;dfrA5;blaIMP-4;
GD1738-2	strA;strB;sul2;dfrA5;blaIMP-4;
GD1954-1	strA;strB;sul2;blaIMP-4;blaNDM-1;
GD1954-2	strA;strB;sul2;blaIMP-4;blaNDM-1;
GD1967	strA;strB;sul2;blaIMP-4;blaNDM-1;
GD1972-1	aac(3)-Iid;aac(6')-Ib-cr;aadA16;strA;strB;qnrB17;qnrS1;mphA;catII;arr-3;sul1;tet(A);tet(D);dfrA27;blaFONA-5;blaSFO-1;blaIMP-4;
GD1978-1	strA;strB;sul2;blaIMP-4;
GD1978-2	strA;strB;sul2;blaIMP-4;
HA2-7	aac(3)-IId;qnrS1;mphA;arr-3;sul1;tet(D);dfrA14;blaOXA-1;blaFONA-5;blaTEM-15;blaSFO-1;blaIMP-4;
HN-1	aadA16;fosA3;qnrS1;catII;arr-3;sul1;dfrA27;blaFONA-5;blaSFO-1;blaIMP-4;
JXR172	aac(3)-Iid;aac(6')-Ib4;strA;strB;fosA3;qnrB4;mphA;mphE;msrE;arr-3;sul1;dfrA12;blaOXA-1;blaFONA-5;blaTEM-15;blaDHA-1;blaCTX-M-14;blaSFO-1;blaIMP-4;blaNDM-1;
JXR69	aac(3)-Iid;aac(6')-Ib-cr;aadA2;armA;strA;strB;fosA3;qnrS1;mphE;msrE;catII;arr-3;sul1;sul2;dfrA12;blaTEM-15;blaCTX-M-3;blaSHV-12;blaIMP-4;
K2126	rmtB;blaTEM-15;blaIMP-4;blaKPC-2;
K2145	rmtB;qnrS1;blaTEM-15;blaIMP-4;blaKPC-2;
K21387	aac(6')-Ib-cr;strA;strB;qnrS1;catB4;sul2;tet(A);dfrA14;blaOXA-1;blaTEM-15;blaCTX-M-15;blaIMP-4;
P47-1	armA;strA;strB;fosA3;qnrS1;mphE;msrE;sul1;sul2;blaSHV-12;blaIMP-4;
R11	aac(3)-Iid;aac(6')-Ib-cr;aadA4;strA;strB;mphA;arr-3;sul1;mcr-9.1;blaOXA-1;blaFONA-5;blaTEM-15;blaSFO-1;blaIMP-4;
R125	blaIMP-4;
R23-3	strA;strB;qnrS1;catA1;sul2;blaLAP-2;blaCTX-M-14;blaIMP-4;
R26-1	strA;strB;qnrS1;mphA;catA1;sul2;dfrA14;blaLAP-2;blaCTX-M-14;blaIMP-4;
R211-1	catA1;blaCTX-M-55;blaIMP-4;
R215-1	aac(6')-Ib4;blaTEM-15;blaCTX-M-3;blaIMP-38;
R215-3	strA;strB;qnrS1;mphA;catA1;sul2;dfrA14;blaLAP-2;blaCTX-M-14;blaCTX-M-55;blaIMP-4;
R228	aac(6')-Ib4;blaTEM-15;blaCTX-M-3;blaIMP-38;
S126	aac(3)-Iia;aac(6')-Ib-cr;strA;strB;mphA;catB4;sul2;tet(A);dfrA14;blaOXA-1;blaTEM-15;blaCTX-M-15;blaIMP-4;
S27	strA;strB;qnrS1;catA1;sul2;blaLAP-2;blaCTX-M-14;blaIMP-4;
S28-1	blaIMP-4;
S28-2	strA;strB;qnrS1;mphA;catA1;sul2;dfrA14;blaLAP-2;blaCTX-M-14;blaIMP-4;
S21-2	aac(6')-Ib4;blaTEM-15;blaCTX-M-3;blaIMP-38;
S211-2-1	aac(6')-Ib4;blaTEM-15;blaCTX-M-3;blaIMP-38;
S213	aac(6')-Ib4;blaTEM-15;blaCTX-M-3;blaIMP-38;
S214-1	aac(6')-Ib4;blaTEM-15;blaCTX-M-3;blaIMP-38;
S218-1	aac(6')-Ib4;blaTEM-15;blaCTX-M-3;blaIMP-38;
S218-2	strA;strB;qnrS1;mphA;catA1;sul2;dfrA14;blaLAP-2;blaCTX-M-14;blaCTX-M-55;blaIMP-4;
S221-1	aac(6')-Ib4;blaTEM-15;blaCTX-M-3;blaIMP-38;
S224-1	aac(6')-Ib4;blaTEM-15;blaCTX-M-3;blaIMP-38;
S225-3	aac(6')-Ib4;blaTEM-15;blaCTX-M-3;blaIMP-38;
S226-1	aac(6')-Ib4;blaTEM-15;blaCTX-M-3;blaIMP-38;
S232-2-1	blaIMP-4;
S233-2	aac(6')-Ib4;blaTEM-15;blaCTX-M-3;blaIMP-38;
SX-6	strA;strB;qnrS1;sul2;blaCTX-M-14;blaIMP-4;
T226	aac(3)-IId;armA;mphE;msrE;catII;sul1;blaTEM-15;blaCTX-M-3;blaSHV-12;blaIMP-4;
T45	armA;qnrS1;mphE;msrE;sul1;blaIMP-4;
TZ716-1	aac(6')-Ib-cr;mphA;catB3;arr-3;sul1;blaOXA-1;blaTEM-15;blaDHA-1;blaCTX-M-3;blaIMP-4;
WH1-1	aac(3)-IId;strA;strB;qnrS1;mphA;catII;arr-3;tet(D);blaOXA-1;blaFONA-5;blaTEM-15;blaLAP-2;blaCTX-M-14;blaSFO-1;blaCTX-M-3;blaIMP-4;
WH11	aac(3)-IId;armA;strA;strB;qnrS1;mphE;msrE;arr-3;sul1;blaOXA-1;blaFONA-5;blaSFO-1;blaIMP-4;
WH13	aac(3)-IId;armA;strA;strB;qnrS1;mphE;msrE;arr-3;sul1;blaOXA-1;blaFONA-5;blaSFO-1;blaIMP-4;
WH15	aac(3)-IId;armA;strA;strB;qnrS1;mphE;msrE;arr-3;sul1;blaOXA-1;blaFONA-5;blaSFO-1;blaIMP-4;
WH16	aac(3)-IId;armA;strA;strB;qnrS1;mphE;msrE;arr-3;sul1;blaOXA-1;blaFONA-5;blaSFO-1;blaIMP-4;
WH3	strA;strB;mphA;arr-3;tet(D);blaOXA-1;blaFONA-5;blaTEM-15;blaCTX-M-14;blaSFO-1;blaCTX-M-3;blaIMP-4;
WH7	aac(3)-IId;armA;strA;strB;qnrS1;mphA;mphE;msrE;catII;arr-3;sul1;blaOXA-1;blaFONA-5;blaTEM-15;blaSFO-1;blaCTX-M-3;blaIMP-4;
XJ-19	aac(3)-IId;aadA16;strA;strB;catII;arr-3;sul1;sul2;tet(D);dfrA27;blaTEM-15;blaCTX-M-14;blaSHV-12;blaIMP-4;blaNDM-1;
Z245	aac(6')-Ib4;qnrS1;tmexC2-tmexD2-toprJ2;dfrA14;blaIMP-4;blaNDM-1;
ZJ578	aac(3)-IV;aadA2;aph3-Ia;aph(4)-Ia;qnrS1;floR;sul1;sul2;tet(A);dfrA12;blaLAP-2;blaIMP-8;blaKPC-2;
2R25	blaOXA-926;blaIMP-1;
